# Supplementary material for: Crude Extracts of Talaromyces Strains (Ascomycota) Affect Honey Bee (Apis mellifera) Resistance to Chronic Bee Paralysis Virus
Source: Viruses. 2023 Jan 25;15(2):343. doi: 10.3390/v15020343 (PMC9958978; doi:10.3390/v15020343)
Supplement: Supplementary file 1 [file viruses-15-00343-s001.zip]

Archive with 2 entries (2 files):
- viruses-2176098-supplementary (2)/Supplementary data_annotation.xlsx
- viruses-2176098-supplementary (2)/Supplementary data_molecular networking.pdf
